# Supplementary material for: Identifying epilepsy based on machine‐learning technique with diffusion kurtosis tensor
Source: CNS Neurosci Ther. 2021 Dec 23;28(3):354–63. doi: 10.1111/cns.13773 (PMC8841295; doi:10.1111/cns.13773)
Supplement: Supplementary file 1 — Supplementary Material [file CNS-28-354-s001.xlsx]

## Sheet: Sheet1
patient(59)	type of symptoms	type of epilepsy	medications used
patient1	Generalized seizures (Tonic–clonic)	BECT	sodium valproate, Oxcarbazepine, clonazepam, Lamotrigine
patient2	Generalized seizures (Tonic)	IGE	sodium valproate
patient3	Generalized seizures (Tonic)	IGE	sodium valproate, Oxcarbazepine, Topiramate
patient4	focal seizures (With impairment of consciousness or awareness.)	BECT	none
patient5	Generalized seizures (Absence)	IGE	sodium valproate
patient6	Generalized seizures (Tonic–clonic)	IGE	none
patient7	Generalized seizures (Tonic)	IGE	Oxcarbazepine
patient8	focal seizures (Without impairment of consciousness or awareness)	BECT	sodium valproate
patient9	Generalized seizures (Tonic)	BECT	sodium valproate
patient10	Generalized seizures (Tonic–clonic)	IGE	Oxcarbazepine
patient11	Generalized seizures (Tonic)	IGE	sodium valproate、Oxcarbazepine
patient12	Generalized seizures (Tonic)	IGE	none
patient13	Generalized seizures (Tonic)	IGE	Oxcarbazepine
patient14	Generalized seizures (Tonic–clonic)	IGE	Oxcarbazepine
patient15	Generalized seizures (Tonic–clonic)	IGE	sodium valproate
patient16	Generalized seizures (Tonic)	IGE	sodium valproate, Oxcarbazepine
patient17	Generalized seizures (Tonic–clonic)	IGE	Oxcarbazepine
patient18	Generalized seizures (Eyelid myoclonia)	IGE	Levetiracetam，sodium valproate
patient19	Generalized seizures (Tonic)	IGE	sodium valproate
patient20	Generalized seizures (Myoclonic)	IGE	sodium valproate, Oxcarbazepine
patient21	Generalized seizures (Tonic–clonic)	IGE	Levetiracetam
patient22	Generalized seizures (Tonic–clonic)	IGE	Oxcarbazepine
patient23	focal seizures (With impairment of consciousness or awareness.)	IGE	Oxcarbazepine
patient24	Generalized seizures (Tonic–clonic)	IGE	sodium valproate, Oxcarbazepine
patient25	Generalized seizures (Tonic–clonic)	IGE	Levetiracetam
patient26	Generalized seizures (Tonic–clonic)	IGE	sodium valproate
patient27	Generalized seizures (Tonic–clonic)	BECT	Oxcarbazepine
patient28	Generalized seizures (Tonic–clonic)	BECT	Oxcarbazepine
patient29	Generalized seizures (Tonic–clonic)	IGE	sodium valproate
patient30	Unknown	Unknown	none
patient31	Generalized seizures (Tonic–clonic)	IGE	Oxcarbazepine, Levetiracetam
patient32	Generalized seizures (Tonic–clonic)	IGE	sodium valproate
patient33	Generalized seizures (Tonic–clonic)	IGE	Oxcarbazepine
patient34	Generalized seizures (Tonic)	IGE	sodium valproate
patient35	Generalized seizures (Tonic)	IGE	sodium valproate
patient36	Generalized seizures (Tonic–clonic)	IGE	none
patient37	Generalized seizures (Absence)	IGE	sodium valproate, clonazepam
patient38	focal seizures (With impairment of consciousness or awareness.)	IGE	Oxcarbazepine
patient39	focal seizures (Without impairment of consciousness or awareness)	IGE	Carbamazepine
patient40	Generalized seizures (Tonic–clonic)	IGE	sodium valproate
patient41	focal seizures (Evolving to a bilateral convulsiveb seizure)	BECT	none
patient42	Generalized seizures (Absence)	BECT	sodium valproate, clonazepam
patient43	Generalized seizures (Tonic–clonic)	IGE	Oxcarbazepine sodium valproate
patient44	Generalized seizures (Tonic–clonic)	IGE	sodium valproate
patient45	Generalized seizures (Tonic)	BECT	Carbamazepine
patient46	Generalized seizures (Tonic–clonic)	IGE	sodium valproate
patient47	focal seizures (Without impairment of consciousness or awareness)	IGE	Oxcarbazepine
patient48	Generalized seizures (Tonic–clonic)	IGE	sodium valproate
patient49	Generalized seizures (Tonic)	IGE	Oxcarbazepine
patient50	Generalized seizures (Tonic–clonic)	IGE	Oxcarbazepine
patient51	Generalized seizures (Atonic)	IGE	none
patient52	Generalized seizures (Tonic)	IGE	Oxcarbazepine
patient53	Generalized seizures (Tonic–clonic)	IGE	none
patient54	Generalized seizures (Tonic–clonic)	IGE	sodium valproate
patient55	Generalized seizures (Tonic–clonic)	BECT	Levetiracetam
patient56	Generalized seizures (Tonic–clonic)	IGE	sodium valproate, Oxcarbazepine
patient57	Generalized seizures (Tonic)	IGE	Lamotrigine Oxcarbazepine
patient58	Generalized seizures (Tonic–clonic)	IGE	sodium valproate
patient59	Generalized seizures (Myoclonic absence)	IGE	sodium valproate
